# Supplementary material for: Improvement of Jet Lag and Travel Fatigue Symptoms and Their Association with Prior International Travel Experience in Junior Athletes
Source: Sports (Basel). 2024 Aug 14;12(8):220. doi: 10.3390/sports12080220 (PMC11358972; doi:10.3390/sports12080220)
Supplement: Supplementary file 1 [file sports-12-00220-s001.zip]

Archive with 1 entries (1 files):
- sports-3086105-Figure S1 Survey distributed to athletes.pdf
